# Supplementary material for: Genetic Determinants of Antagonistic Interactions and the Response of New Endophytic Strain Serratia quinivorans KP32 to Fungal Phytopathogens
Source: Int J Mol Sci. 2022 Dec 8;23(24):15561. doi: 10.3390/ijms232415561 (PMC9779691; doi:10.3390/ijms232415561)
Supplement: Supplementary file 1 [file ijms-23-15561-s001.zip]

Archive with 1 entries (1 files):
- ijms-2028999-supplementary.pdf
